# Supplementary material for: Infectious pancreatic necrosis virus triggers antiviral immune response in rainbow trout red blood cells, despite not being infective
Source: F1000Res. 2017 Dec 13;6:1968. Originally published 2017 Nov 7. [Version 2] doi: 10.12688/f1000research.12994.2 (PMC5747336; doi:10.12688/f1000research.12994.2)
Supplement: Excel file containing qPCR data — Each sheet contains the raw Ct values for the indicated figure numbers, organized by samples (rows) and genes (columns). [file f1000research-6-14494-s0000.tgz]

Archive with 1 entries (1 files):
- 94996c04-1ca7-404c-a91d-7344d326a147_Dataset_1_qPCR_Raw_Data.xlsx
