# Supplementary material for: Infectious pancreatic necrosis virus triggers antiviral immune response in rainbow trout red blood cells, despite not being infective
Source: F1000Res. 2017 Dec 13;6:1968. Originally published 2017 Nov 7. [Version 2] doi: 10.12688/f1000research.12994.2 (PMC5747336; doi:10.12688/f1000research.12994.2)
Supplement: Excel file containing qPCR data — Each sheet contains the raw Ct values for the indicated figure numbers, organized by samples (rows) and genes (columns). [file f1000research-6-14494-s0000.tgz › 94996c04-1ca7-404c-a91d-7344d326a147_Dataset_1_qPCR_Raw_Data.xlsx]

## Sheet: Figure 1A
Sample RBCs	18S Ct	IPNV-A Ct		Sample CHSE	18S Ct	IPNV-A Ct
FISH 1_CONTROL_0h	20.518	40		C-A	23.907	40
FISH 1_CONTROL_0h	19.045	40		C-A	22.13	40
FISH 1_IPNV_1h	17.511	28.147		C-B	23.138	40
FISH 1_IPNV_1h	16.965	27.678		C-B	23.146	40
FISH 1_IPNV_3h	17.695	28.367		1H-A	22.326	27.623
FISH 1_IPNV_3h	16.95	27.816		1H-A	21.484	27.242
FISH 1_IPNV_ 6h	17.186	29.953		1H-B	24.371	27.61
FISH 1_IPNV_ 6h	16.408	29.013		1H-B	24.282	27.397
FISH 1_IPNV_24h	17.46	30.875		3H-A	23.132	30.099
FISH 1_IPNV_24h	16.965	29.3		3H-A	22.274	29.796
FISH 1_IPNV_ 72h	17.841	30.206		3H-B	23.261	28.97
FISH 1_IPNV_ 72h	16.881	29.221		3H-B	23.028	28.764
FISH 2_CONTROL_0h	18.876	40		6H-A	24.556	22.658
FISH 2_CONTROL_0h	17.97	40		6H-A	23.996	22.221
FISH 2_IPNV_1h	17.892	29.875		6H-B	25.787	23.147
FISH 2_IPNV_1h	17.47	29.108		6H-B	25.223	22.665
FISH 2_IPNV_3h	18.325	29.421		24H-A	23.793	13.909
FISH 2_IPNV_3h	17.295	28.776		24H-A	22.822	13.345
FISH 2_IPNV_ 6h	17.879	31.172		24H-B	25.475	14.094
FISH 2_IPNV_ 6h	17.36	29.886		24H-B	24.901	13.864
FISH 2_IPNV_24h	18.358	31.213		72H-A	25.89	15.99
FISH 2_IPNV_24h	17.779	30.781		72H-A	25.646	15.224
FISH 2_IPNV_ 72h	18.445	30.662		72H-B	24.165	16.559
FISH 2_IPNV_ 72h	17.487	29.996		72H-B	23.611	16.222
FISH 3_CONTROL_0h	17.638	40
FISH 3_CONTROL_0h	16.88	40
FISH 3_IPNV_1h	17.418	28.679
FISH 3_IPNV_1h	17.409	28.035
FISH 3_IPNV_3h	17.107	28.027
FISH 3_IPNV_3h	16.738	27.873
FISH 3_IPNV_6h	17.129	29.04
FISH 3_IPNV_6h	16.8	28.12
FISH 3_IPNV_24h	17.27	28.753
FISH 3_IPNV_24h	16.678	28.995
FISH 3_IPNV_72h	17.852	28.54
FISH 3_IPNV_72h	17.608	28.558
FISH 4_CONTROL_0h	18.105	37.434
FISH 4_CONTROL_0h	17.129	37.504
FISH 4_IPNV_1h	22.794	30.027
FISH 4_IPNV_1h	17.176	28.759
FISH 4_IPNV_3h	18.064	28.645
FISH 4_IPNV_3h	16.724	28.214
FISH 4_IPNV_6h	18.008	30.438
FISH 4_IPNV_6h	18.084	30.151
FISH 4_IPNV_24h	17.413	30.119
FISH 4_IPNV_24h	17.005	30.059
FISH 4_IPNV_72h	17.167	31.001
FISH 4_IPNV_72h	17.02	30.48
FISH 5_CONTROL_0h	17.295	40
FISH 5_CONTROL_0h	16.739	40
FISH 5_IPNV_1h	17.698	31.082
FISH 5_IPNV_1h	17.266	31.194
FISH 5_IPNV_3h	17.169	30.487
FISH 5_IPNV_3h	16.442	30.122
FISH 5_IPNV_6h	17.16	31.1
FISH 5_IPNV_6h	17.162	30.875
FISH 5_IPNV_24h	17.391	31.182
FISH 5_IPNV_24h	17.393	30.813
FISH 5_IPNV_72h	17.506	32.552
FISH 5_IPNV_72h	17.831	32.679
FISH 6_CONTROL_0h	16.943	40
FISH 6_CONTROL_0h	16.411	40
FISH 6_IPNV_1h	17.176	31.182
FISH 6_IPNV_1h	16.608	31.043
FISH 6_IPNV_3h	16.777	30.622
FISH 6_IPNV_3h	16.718	30.346
FISH 6_IPNV_6h	17.921	32.103
FISH 6_IPNV_6h	17.554	32.198
FISH 6_IPNV_24h	18.335	31.479
FISH 6_IPNV_24h	17.608	30.993
FISH 6_IPNV_72h	18.4	32.059
FISH 6_IPNV_72h	18.218	31.993

## Sheet: Figure 2A
Sample	18s_1(for mx and ifn-1)	ifn-1 Ct	mx Ct	18s_2 (for tlr3,irf7, pkr)	tlr3 Ct	irf7 Ct	pkr Ct
FISH 1_CONTROL_0h	20.518	27.927	24.266	19.865	26.063	25.636	30.011
FISH 1_CONTROL_0h	19.045	27.001	23.892	19.852	26.072	25.521	29.732
FISH 1_IPNV_1h	17.511	35.002	25.473	17.904	28.109	25.237	27.775
FISH 1_IPNV_1h	16.965	34.788	25.279	17.85	28.068	26.284	27.901
FISH 1_IPNV_3h	17.695	32.239	24.993	15.868	25.307	23.413	26.352
FISH 1_IPNV_3h	16.95	32.368	25.199	15.656	25.001	23.565	26.479
FISH 1_IPNV_ 6h	17.186	30.137	24.023	17.752	24.7	24.099	28.726
FISH 1_IPNV_ 6h	16.408	30.247	24.024	17.094	24.656	23.989	28.795
FISH 1_IPNV_24h	17.46	28.601	21.338	16.604	22.158	22.407	24.268
FISH 1_IPNV_24h	16.965	27.909	21.691	16.494	22.315	22.237	24.319
FISH 1_IPNV_ 72h	17.841	28.575	20.855	16.396	23.416	21.788	24.177
FISH 1_IPNV_ 72h	16.881	27.452	20.321	16.135	23.324	21.784	24.155
FISH 2_CONTROL_0h	18.876	30.977	26.693	17.379	28.313	25.663	29.065
FISH 2_CONTROL_0h	17.97	31.304	26.081	16.999	28.284	25.745	29.016
FISH 2_IPNV_1h	17.892	31.64	25.43	16.325	27.61	25.35	28.453
FISH 2_IPNV_1h	17.47	31.595	25.55	16.293	27.384	25.03	28.503
FISH 2_IPNV_3h	18.325	29.635	25.516	16.548	26.418	25.019	28.534
FISH 2_IPNV_3h	17.295	29.109	25.236	16.475	26.359	24.889	28.639
FISH 2_IPNV_ 6h	17.879	28.612	25.32	16.546	25.448	24.935	29.652
FISH 2_IPNV_ 6h	17.36	28.21	24.792	16.723	25.518	24.867	29.516
FISH 2_IPNV_24h	18.358	28.624	22.8	16.206	23.583	23.734	28.203
FISH 2_IPNV_24h	17.779	26.171	22.432	16.144	23.528	23.527	28.185
FISH 2_IPNV_ 72h	18.445	27.465	22.142	16.775	23.697	23.372	26.01
FISH 2_IPNV_ 72h	17.487	27.313	21.366	16.419	23.486	23.181	26.048
FISH 3_CONTROL_0h	17.638	35.243	26.038	16.803	26.491	24.021	28.821
FISH 3_CONTROL_0h	16.88	34.095	25.734	15.928	26.393	23.819	28.957
FISH 3_IPNV_1h	17.418	34.649	25.911	15.778	25.893	23.347	28.949
FISH 3_IPNV_1h	17.409	33.452	26.076	15.709	26.024	23.398	28.92
FISH 3_IPNV_3h	17.107	34.428	25.722	15.688	25.219	23.243	28.116
FISH 3_IPNV_3h	16.738	33.668	25.325	15.635	25.184	23.139	28.086
FISH 3_IPNV_6h	17.129	33.028	24.662	15.83	24.245	23.211	28.491
FISH 3_IPNV_6h	16.8	32.646	25.129	15.458	24.165	23.217	28.472
FISH 3_IPNV_24h	17.27	30.203	21.736	15.95	22.079	22.452	25.833
FISH 3_IPNV_24h	16.678	28.868	21.709	15.35	22.067	22.317	25.638
FISH 3_IPNV_72h	17.852	30.012	21.429	16.534	23.113	22.228	25.676
FISH 3_IPNV_72h	17.608	28.94	21.385	16.221	23.107	22.195	25.681
FISH 4_CONTROL_0h	18.105	39.306	25.744	16.827	27.266	25.531	28.227
FISH 4_CONTROL_0h	17.129	37.027	24.572	15.903	26.944	26.313	28.26
FISH 4_IPNV_1h	17.18	35.478	25.061	16.354	26.546	24.862	26.893
FISH 4_IPNV_1h	17.176	35.837	24.502	16.049	26.567	24.913	26.762
FISH 4_IPNV_3h	18.064	33.88	24.651	16.131	25.044	24.192	26.773
FISH 4_IPNV_3h	16.724	33.226	24.023	15.697	25.013	24.169	26.717
FISH 4_IPNV_6h	18.008	31.092	24.297	16.681	24.154	24.062	27.424
FISH 4_IPNV_6h	18.084	30.553	24.293	16.304	24.037	23.834	27.317
FISH 4_IPNV_24h	17.413	29.645	22.128	15.967	22.082	22.459	24.008
FISH 4_IPNV_24h	17.005	29.593	22.029	15.39	22.02	22.29	23.957
FISH 4_IPNV_72h	17.02	31.016	20.288	15.769	22.834	21.824	23.04
FISH 4_IPNV_72h	17.167	30.047	20.477	15.594	23.379	21.725	23.051
FISH 5_CONTROL_0h	17.295	31.718	29.051	17.295	29.29	25.384	28.375
FISH 5_CONTROL_0h	16.739	32.338	28.924	16.739	29.308	25.177	28.11
FISH 5_IPNV_1h	17.698	33.571	29.821	17.698	30.192	25.303	28.321
FISH 5_IPNV_1h	17.266	33.628	29.857	17.266	30.189	25.318	28.351
FISH 5_IPNV_3h	17.169	33.454	29.525	17.169	30.017	25.265	28.201
FISH 5_IPNV_3h	16.442	33.039	29.53	16.442	29.66	25.107	28.049
FISH 5_IPNV_6h	17.16	31.909	29.586	17.16	29.261	25.298	28.517
FISH 5_IPNV_6h	17.162	31.981	29.343	17.162	29.041	24.991	28.342
FISH 5_IPNV_24h	17.391	31.904	28.972	17.392	28.98	25.765	28.742
FISH 5_IPNV_24h	17.393	31.353	28.893	17.389	29.365	25.27	28.379
FISH 5_IPNV_72h	17.506	31.671	28.365	17.506	29.322	25.944	27.685
FISH 5_IPNV_72h	17.831	31.687	28.537	17.831	29.724	25.806	27.542
FISH 6_CONTROL_0h	16.943	31.558	26.578	16.943	28.741	25.616	27.111
FISH 6_CONTROL_0h	16.411	31.206	26.373	16.411	28.426	25.49	27.007
FISH 6_IPNV_1h	17.176	33.233	27.074	17.176	28.86	25.711	27.135
FISH 6_IPNV_1h	16.608	33.028	27.1	16.608	28.479	25.371	27.076
FISH 6_IPNV_3h	16.777	34.016	27.448	16.777	28.628	25.658	27.149
FISH 6_IPNV_3h	16.718	34.237	27.182	16.718	28.626	25.445	26.995
FISH 6_IPNV_6h	17.921	31.462	27.39	17.921	29.118	26.214	28.013
FISH 6_IPNV_6h	17.554	32.154	27.012	17.554	29.079	26.247	27.577
FISH 6_IPNV_24h	18.335	33.26	27.452	18.335	29.485	26.121	28.147
FISH 6_IPNV_24h	17.608	32.82	27.327	17.608	30.454	25.934	27.312
FISH 6_IPNV_72h	18.4	31.891	27.564	18.4	28.995	26.047	27.834
FISH 6_IPNV_72h	18.218	32.378	27.391	18.218	28.863	26.157	27.68
