# Supplementary material for: Infectious pancreatic necrosis virus triggers antiviral immune response in rainbow trout red blood cells, despite not being infective
Source: F1000Res. 2017 Dec 13;6:1968. Originally published 2017 Nov 7. [Version 2] doi: 10.12688/f1000research.12994.2 (PMC5747336; doi:10.12688/f1000research.12994.2)
Supplement: Excel file containing the virus titration data — Contains the virus titer (TCID 50/mL) results of the indicated figure number. [file f1000research-6-14494-s0001.tgz › 9bf04b23-8e57-4708-84d4-d957339dbe87_Dataset_2_Figure_1B_virus_titer_raw_data.xlsx]

## Sheet: Figure1B
Inoculum virus titer	106 TCID50/ml	107 TCID50/ml
Recovered virus titer Fish01	10	4220
Recovered virus titer Fish02	10	10000
Recovered virus titer Fish03	20	4220
Recovered virus titer Fish04	10	4220
Recovered virus titer Fish05	10	7500
