# Supplementary material for: Infectious pancreatic necrosis virus triggers antiviral immune response in rainbow trout red blood cells, despite not being infective
Source: F1000Res. 2017 Dec 13;6:1968. Originally published 2017 Nov 7. [Version 2] doi: 10.12688/f1000research.12994.2 (PMC5747336; doi:10.12688/f1000research.12994.2)
Supplement: Flow cytometry data — Each folder contains the Flow Cytometry Standard (.fcs) format files. Source data files are organized by figure number, and then by sample number, condition and antibody. [file f1000research-6-14494-s0002.tgz]

Archive with 1 entries (1 files):
- 90cdc702-9d0c-48c2-b405-4619bd9585d0_Dataset_3_FCS_files_Raw_data.rar
