# Supplementary material for: Infectious pancreatic necrosis virus triggers antiviral immune response in rainbow trout red blood cells, despite not being infective
Source: F1000Res. 2017 Dec 13;6:1968. Originally published 2017 Nov 7. [Version 2] doi: 10.12688/f1000research.12994.2 (PMC5747336; doi:10.12688/f1000research.12994.2)
Supplement: Excel file containing the Focus Forming Units (FFU) counting for Figure 3A [file f1000research-6-14494-s0003.tgz]

Archive with 1 entries (1 files):
- 4f31cc92-ecb7-4acc-8dcc-77e2e7607cbe_Dataset_4_Focus_Forming_Units_Figure_3A_Raw_data.xlsx
