# Supplementary material for: Infectious pancreatic necrosis virus triggers antiviral immune response in rainbow trout red blood cells, despite not being infective
Source: F1000Res. 2017 Dec 13;6:1968. Originally published 2017 Nov 7. [Version 2] doi: 10.12688/f1000research.12994.2 (PMC5747336; doi:10.12688/f1000research.12994.2)
Supplement: Excel file containing the Focus Forming Units (FFU) counting for Figure 3A [file f1000research-6-14494-s0003.tgz › 4f31cc92-ecb7-4acc-8dcc-77e2e7607cbe_Dataset_4_Focus_Forming_Units_Figure_3A_Raw_data.xlsx]

## Sheet: Figure 3A
	Control-RBCs Ss Treated			IPNV-RBCs Ss Treated				Non Treated
	1/5	1/25	1/125	1/5	1/25	1/125		12
FFU	20	3	10	9	15	17		20
	17	13	19	22	15	23		13
	11	15	11	14	4	15		16
	12	12	9	7	14	13		18
	16	3	12	5	10	9		19
	16	14	15	7	8	15		10
	12	10	12	9	4	11		5
	11	16	10	6	5	11		4
	14	13	18	4	11	16		8
	14	22	13	4	10	9		10
	11	15	14	6	8	5		5
	21	13	13	7	15	4
