# Supplementary material for: Infectious pancreatic necrosis virus triggers antiviral immune response in rainbow trout red blood cells, despite not being infective
Source: F1000Res. 2017 Dec 13;6:1968. Originally published 2017 Nov 7. [Version 2] doi: 10.12688/f1000research.12994.2 (PMC5747336; doi:10.12688/f1000research.12994.2)
Supplement: Excel file containing MTT absorbance raw data [file f1000research-6-14494-s0004.tgz]

Archive with 1 entries (1 files):
- 12f93ab3-4b38-462c-9274-ec66e3a2113e_Dataset_5_MTT_Figure_3B_Raw_data.xlsx
