# Supplementary material for: Infectious pancreatic necrosis virus triggers antiviral immune response in rainbow trout red blood cells, despite not being infective
Source: F1000Res. 2017 Dec 13;6:1968. Originally published 2017 Nov 7. [Version 2] doi: 10.12688/f1000research.12994.2 (PMC5747336; doi:10.12688/f1000research.12994.2)
Supplement: Excel file containing MTT absorbance raw data [file f1000research-6-14494-s0004.tgz › 12f93ab3-4b38-462c-9274-ec66e3a2113e_Dataset_5_MTT_Figure_3B_Raw_data.xlsx]

## Sheet: Figure 3B
	C -		1		0.2		0.04		0.008
Absorbance 570 nm	0.198	0.191	0.146	0.156	0.198	0.186	0.176	0.174	0.188	0.161	Controles
	0.164	0.166	0.162	0.163	0.222	0.22	0.243	0.185	0.209	0.17
	0.165	0.168	0.153	0.144	0.175	0.205	0.244	0.193	0.19	0.195	IPNV
	0.174	0.166	0.132	0.143	0.151	0.22	0.255	0.231	0.219	0.203
	C -		1		0.2		0.04		0.008
	113.793	109.77	83.908	89.6552	113.793	106.897	101.149	100	108.046	92.5287	Controles		Media C-	0.174
	94.2529	95.4023	93.1034	93.6782	127.586	126.437	139.655	106.322	120.115	97.7011
	94.8276	96.5517	87.931	82.7586	100.575	117.816	140.23	110.92	109.195	112.069	IPNV
	100	95.4023	75.8621	82.1839	86.7816	126.437	146.552	132.759	125.862	116.667
