# Supplementary material for: Infectious pancreatic necrosis virus triggers antiviral immune response in rainbow trout red blood cells, despite not being infective
Source: F1000Res. 2017 Dec 13;6:1968. Originally published 2017 Nov 7. [Version 2] doi: 10.12688/f1000research.12994.2 (PMC5747336; doi:10.12688/f1000research.12994.2)
Supplement: Excel file containing the densitometry raw data of eIF2α-P and α-Actin western blots — Related uncropped blots are included. [file f1000research-6-14494-s0005.tgz]

Archive with 1 entries (1 files):
- 282bfbf2-f0aa-4113-b2c1-80d9ae40a33a_Dataset_6_Figure_4B_Uncrooped_Western_blot_and_densitometry_raw_Data.rar
